# Supplementary material for: Differential DNA Methylation in Relation to Age and Health Risks of Obesity
Source: Int J Mol Sci. 2015 Jul 24;16(8):16816–32. doi: 10.3390/ijms160816816 (PMC4581172; doi:10.3390/ijms160816816)
Supplement: Supplementary file 1 [file ijms-16-16816-s001.zip]

Archive with 4 entries (3 files):
- ijms-85569-Supplementary Information/
- ijms-85569-Supplementary Information/ijms-85569-Table S1.xlsx
- ijms-85569-Supplementary Information/ijms-85569-Table S2.xlsx
- ijms-85569-Supplementary Information/ijms-85569-Table S3.pdf
