# Supplementary material for: Differential DNA Methylation in Relation to Age and Health Risks of Obesity
Source: Int J Mol Sci. 2015 Jul 24;16(8):16816–32. doi: 10.3390/ijms160816816 (PMC4581172; doi:10.3390/ijms160816816)
Supplement: Supplementary file 1 [file ijms-16-16816-s001.zip › ijms-85569-Supplementary Information/ijms-85569-Table S1.xlsx]

## Sheet: Supplemental Table S1
Illumina ID	Gene Name	UCSC RefGene	Spearman Coefficient	Average Methylation (%)	t	P.Value	Adjusted P.Value	B	Localization	GO Process
cg16867657	ELOVL2	NM_017770	0.74	59.5109	11.876	3.80714e-18	1.78295e-12	24.7525	6:11044877	transcription; rhythmic process
cg21572722	ELOVL2	NM_017770	0.496	18.4372	7.07345	1.57335e-09	0.000184207	7.8084	6:11044894	transcription; rhythmic process
cg24724428	ELOVL2	NM_017770	0.631	28.167	7.55634	2.27776e-10	5.14949e-05	9.73817	6:11044888	transcription; rhythmic process
cg11705975	PRLHR	NM_004248	0.604	49.3301	6.52021	1.42216e-08	0.000740022	5.61586	10:120354248	hormone metabolic process; signaling pathway
cg25410668	RPA2	NM_002946	0.399	38.7163	6.21853	4.67447e-08	0.00136821	4.43389	1:28241577	DNA repair
cg01974375	PI4KB	NM_002651	-0.688	9.53026	-6.44866	1.8875e-08	0.000883947	5.33447	1:151298954	signal transduction; metabolic process
cg06639320	FHL2	NM_001039492	0.458	18.3295	5.883	1.73342e-07	0.00385831	3.13512	2:106015739	lipid metabolic process; positive regulation of transcription, DNA-templated; response to hormone
cg14195318	MFSD5	NM_001170790	-0.656	6.63591	-5.71101	3.37145e-07	0.00478059	2.47723	12:53644994	ion transport
cg24403644	TOX2	NM_001098796	0.35	72.7977	6.38069	2.46866e-08	0.000997298	5.06776	20:42574624	chromatin remodeling;transcription, DNA-templated
cg18064714	SP8	NM_198956	0.305	12.6717	5.48002	8.17036e-07	0.00741965	1.60349	7:20824556	regulation of transcription, DNA-templated
cg18898125	NEFM	NM_005382	0.156	11.3554	5.63145	4.57837e-07	0.00522488	2.17496	8:24770381	regulation of axon diameter;activation of mitophagy in response to mitochondrial depolarization
cg05260085	FLJ40125	NM_001080401	0.177	46.3184	5.68151	3.77697e-07	0.00478059	2.36501	19:46003095	magnesium ion binding
cg18473521	HOXC4	NM_153633	0.641	47.257	5.53429	6.64236e-07	0.00691274	1.80769	12:54448265	regulation of transcription
cg00573770	ZEB2	NR_033258	-0.592	40.7157	-5.82053	2.20846e-07	0.00413704	2.89548	2:145278485	transcription; signaling pathway
cg22454769	FHL2	NM_001039492	0.634	47.7164	5.63349	4.54267e-07	0.00522488	2.18269	2:106015767	lipid metabolic process; positive regulation of transcription, DNA-templated; response to hormone
cg00259097	VAC14	NM_018052	0.614	77.7269	5.09665	3.4634e-06	0.0165061	0.182418	16:70770604	phospholipid metabolic process;signal transduction
cg14220537	PTPRV	NR_002930	-0.261	4.28284	-4.56028	2.44989e-05	0.035854	-1.73107	1:202153911
cg10475172	CCR9	NM_031200	0.662	91.5802	5.45705	8.91687e-07	0.00741965	1.51729	3:45927914	immune response;chemokine-mediated signaling pathway
cg06552356	ALX1	NM_006982	0.104	3.805	5.62541	4.68582e-07	0.00522488	2.15206	12:85674531	positive regulation of transcription, DNA-templated;embryonic limb morphogenesis
cg15150970	DNMT3A	NM_022552	0.093	17.2553	5.0724	3.79028e-06	0.0165061	0.0938968	2:25473529	DNA methylation;gene expression
cg25994988	UBASH3B	NM_032873	-0.489	35.8686	-5.31928	1.50318e-06	0.00964336	1.0029	11:122652382	negative regulation of platelet aggregation;negative regulation of protein kinase activity
cg09138671	TMCO4	NM_181719	-0.652	9.78884	-4.72754	1.34327e-05	0.029212	-1.14493	1:20125846	integral component of membrane
cg07955995	KLF14	NM_138693	0.527	5.53241	6.15563	5.98322e-08	0.00164826	4.18901	7:130419159	transcription, DNA-templated
cg22851420	HPCAL4	NM_016257	0.421	32.3364	5.13959	2.95122e-06	0.0148614	0.339562	1:40149650	signal transduction
cg25841008	TSPAN5	NM_005723	0.436	28.5763	4.68444	1.56959e-05	0.0301256	-1.29695	4:99534176	protein maturation;positive regulation of Notch signaling pathway
cg03643998	C1QTNF1	NM_198594	-0.665	5.80979	-4.72199	1.37054e-05	0.029212	-1.16455	17:77042455	regulation of glucose metabolic process;positive regulation of gene expression
cg25380464	ICK	NM_016513	0.571	81.7658	4.8283	9.31417e-06	0.0247707	-0.78704	6:52923340	regulation of cell cycle
cg14361627	KLF14	NM_138693	0.592	9.30598	5.50074	7.54986e-07	0.00741965	1.68137	7:130419116	transcription, DNA-templated
cg10192893	PHOX2B	NM_003924	0.46	16.1596	5.494	7.7463e-07	0.00741965	1.65604	4:41747895
cg15562220	SCGN	NM_006998	0.36	32.51	5.82734	2.15092e-07	0.00413704	2.9216	6:25652395	biological_process
cg17842066	LPCAT3	NM_005768	-0.697	9.75256	-4.30186	6.08662e-05	0.0427397	-2.61546	12:7125201	phospholipid metabolic process
cg07211259	PDCD1LG2	NM_025239	-0.659	8.7941	-4.98198	5.29826e-06	0.0191336	-0.234616	9:5510497	immune response
cg04324917	LOC100129637	NR_024488	0.615	74.4067	5.21536	2.22257e-06	0.0130109	0.618198	16:87734877	--
cg13618596	CCND2	NM_001759	-0.658	3.65129	-4.88275	7.63248e-06	0.022397	-0.592194	12:4384751	cell division; cell cycle
cg09809672	EDARADD	NM_080738	-0.48	21.6394	-5.97454	1.21422e-07	0.00311901	3.48757	1:236557682	cell differentiation
cg00664406	GRM2	NM_000839	0.501	46.2671	5.07593	3.74091e-06	0.0165061	0.106764	3:51740875	glutamate secretion;synaptic transmission
cg18016138	NLRP6	NM_138329	0.578	88.0027	5.96394	1.26541e-07	0.00311901	3.44667	11:278421	regulation of inflammatory response
cg17436656	RARG	NM_000966	-0.525	41.6936	-4.5834	2.25582e-05	0.0343209	-1.65066	12:53627106	regulation of myelination;gene expression;cellular response to retinoic acid
cg01829241	GPR78	NM_080819	0.395	32.7333	5.60266	5.11303e-07	0.00556864	2.06592	4:8582249	receptor signaling pathway
cg11344352	ERCC1	NM_001983	-0.701	6.13717	-5.24922	1.95718e-06	0.0119037	0.743233	19:45927696	cell proliferation;embryonic organ development
cg01820374	LAG3	NM_002286	-0.656	13.2283	-5.69518	3.58335e-07	0.00478059	2.417	12:6882083	cell surface receptor signaling pathway
cg23316787	PTPRM	NM_002845	0.362	5.17677	5.37399	1.22226e-06	0.00854333	1.20659	18:7568159	negative regulation of angiogenesis;signal transduction;homophilic cell adhesion via plasma membrane adhesion molecules
cg16376108	IRX5	NM_005853	0.255	12.6204	5.78739	2.51053e-07	0.00419902	2.76869	16:54967024	regulation of transcription, DNA-templated;neuron maturation
cg04549460	RSPO2	NM_178565	-0.09	6.12364	5.30355	1.59506e-06	0.0100945	0.944512	8:109095975	embryonic forelimb morphogenesis;
cg04861640	ZNF187	NM_001023560	-0.545	21.5744	-4.69748	1.49745e-05	0.0298137	-1.25102	6:28234605	--
cg08160331	KLHL35	NM_001039548	0.335	44.9897	4.63444	1.87896e-05	0.0330291	-1.47247	11:75140865	protein binding
cg08554257	NOD2	NM_022162	-0.581	12.4553	-4.67153	1.64432e-05	0.0305581	-1.34234	16:50730737	innate immune response;defense response
cg22555675	UNC13A	NM_001080421	0.062	2.88836	6.37193	2.55544e-08	0.000997298	5.03343	19:17799230	beta-amyloid metabolic process;neurotransmitter secretion
cg15241758	CNNM4	NM_020184	-0.629	5.00708	-4.53009	2.72797e-05	0.036779	-1.83576	2:97426158	ion transport; response to stimulus
cg09578353	APITD1	NM_199294	-0.52	29.2092	-4.70913	1.43573e-05	0.0296201	-1.20993	1:10490236	cell division
cg05095591	ZIC1	NM_003412	-0.156	5.82173	5.43021	9.87498e-07	0.00783834	1.41671	3:147129184	cell differentiation
cg00787180	CCDC88C	NM_001080414	0.556	62.0863	5.79554	2.4327e-07	0.00419902	2.79984	14:91751731	regulation of protein phosphorylation
cg03025830	FGF17	NM_003867	0.465	67.0017	5.05414	4.05621e-06	0.0169607	0.0273563	8:21905599	insulin receptor signaling pathway
cg09555118	NRN1	NM_016588	-0.44	16.5633	-5.37869	1.2007e-06	0.00854333	1.22412	6:6004337	nervous system development
Illumina ID: Unique CpG locus identifier from the Illumina CG database; UCSC RefGene: Gene accession number (UCSC); Average Methylation: Average methylation value for that CpG site; t: Moderated t-statistic; P.Value: P-value of moderated t-statistic; adjusted P.Value: Adjusted p-value for multiple testing; B: The log odds that the CpG site is differentially methylated; Localization: Chromosome an…
