# Supplementary material for: Differential DNA Methylation in Relation to Age and Health Risks of Obesity
Source: Int J Mol Sci. 2015 Jul 24;16(8):16816–32. doi: 10.3390/ijms160816816 (PMC4581172; doi:10.3390/ijms160816816)
Supplement: Supplementary file 1 [file ijms-16-16816-s001.zip › ijms-85569-Supplementary Information/ijms-85569-Table S2.xlsx]

## Sheet: Hoja1
Illumina ID	Gene Name	UCSC RefGene	Low HRO (N=40)	High HRO (N=33)	Effect size (%)	Average Methylation (%)	t	P.Value	Adjusted P.Value	B	Localization	GO_Process
cg21473814	CRTC1	NM_015321	50.17 (10.91)	60.94 (16.54)	-10.7686	55.411	-2.90836	0.00498409	0.869152	-3.84233	19:18873268	transcription, DNA-templated
cg19297232	SMPD3	NM_018667	84.22 (12.10)	72.85 (14.23)	11.3535	74.0897	3.57394	0.000673559	0.869152	-1.96482	16:68483021	cell cycle and glycosphingolipid metabolic process
cg26008260	ADCY3	NM_004036	93.12 (6.88)	80.56 (18.02)	12.5194	90.8656	3.63737	0.000549883	0.869152	-1.77197	2:25057298	energy reserve metabolic process
cg18770216	ITGB5	NM_002213	15.88 (14.37)	28.66 (18.14)	-12.8236	26.0728	-2.95571	0.00435818	0.869152	-3.71819	3:124491657	cell-matrix adhesion
cg18269141	PRKCZ	NM_001033582	65.08 (19.62)	51.83 (16.62)	13.0525	51.0854	3.44803	0.00100157	0.869152	-2.34083	1:2063966	insulin receptor signaling pathway
cg15445000	MED1	NM_004774	71.01 (15.44)	57.65 (15.60)	13.4315	59.3965	3.69152	0.000461743	0.869152	-1.6056	17:37608096	transcription coactivator activity
cg10327440	CDC42BPA	NM_014826	9.74 (10.88)	23.36 (14.91)	-13.4523	17.6175	-3.82264	0.000300731	0.869152	-1.19616	1:227177885	cell migration
cg02697649	FZD7	NM_003507	88.54 (19.11)	73.20 (21.66)	15.3357	76.6297	2.79922	0.00675648	0.869152	-4.12258	2:202901045	receptor signaling pathway
cg26303777	GALNT2	NM_004481	91.25 (8.75)	75.37 (26.69)	15.7903	83.8979	2.91481	0.00489424	0.869152	-3.82552	1:230311676	cellular protein metabolic process
cg21046080	GPR133	NM_198827	9.16 (24.92)	34.72 (32.38)	-25.6133	27.2191	-3.22794	0.00196478	0.869152	-2.97549	12:131506092	receptor signaling pathway
cg16820615	RASA3	NM_007368	38.83 (16.70)	58.14 (13.27)	-19.3089	50.1094	-4.95365	5.58318e-06	0.869152	2.66426	13:114884918	intracellular signal transduction
cg19486412	AGXT2L1	NM_001146627	98.89 (1.11)	88.81 (11.19)	10.0203	91.9862	2.91276	0.00492258	0.869152	-3.83086	4:109663613	metabolic process
cg13164993	RBP3	NM_002900	94.81 (3.07)	84.57 (15.43)	10.2188	93.2433	3.07912	0.00305296	0.869152	-3.38751	10:48388380	lipid metabolic process
cg13676220	C9orf171	NM_207417	59.75 (10.93)	70.10 (10.32)	-10.3405	64.9856	-3.69261	0.000460103	0.869152	-1.60221	9:135333078
cg10815657	PPAP2C	NM_177543	77.02 (16.21)	87.45 (7.80)	-10.4437	82.4821	-2.88687	0.00529483	0.869152	-3.89817	19:289902	small molecule metabolic process
cg01815645	HLA-DRB1	NM_002124	75.92 (17.40)	86.36 (7.88)	-10.2663	81.5677	-2.70712	0.00868508	0.869152	-4.35254	6:32548627	immune response
cg21406217	INTS9	NR_026826	31.47 (12.35)	42.02 (12.63)	-10.4312	38.0799	-3.36503	0.00129521	0.869152	-2.58361	8:28748500	snRNA processing
cg27298349			55.39 (12.54)	44.78 (15.19)	10.6321	47.4354	2.7947	0.00684112	0.869152	-4.13402	11:49914049
cg02467858	TTC23	NM_001040659	77.71 (15.67)	67.09 (14.38)	10.6255	67.679	3.51018	0.000824242	0.869152	-2.15636	15:99790901	oxidative stress response and in control of the cell cycle
cg21069494	PFKL	NR_024108	37.50 (13.62)	26.87 (14.84)	10.6539	32.6604	2.88933	0.00525826	0.869152	-3.89178	21:45722771	carbohydrate metabolic process
cg10404717	MIR219-2	NR_029837	86.72 (12.23)	76.06 (15.51)	10.681	81.2325	3.06298	0.00320004	0.869152	-3.43134	9:131154962	inflammation
cg26331067	HLA-DRB6	NR_001298	54.49 (12.99)	65.23 (13.27)	-10.6173	62.4833	-3.16908	0.00234239	0.869152	-3.14015	6:32522535	immune response
cg22956635	HSF5	NM_001080439	78.03 (16.69)	88.78 (6.32)	-10.8378	83.8275	-2.96994	0.00418472	0.869152	-3.68056	17:56566398	transcription, DNA-templated
cg16397563			35.85 (15.66)	25.08 (8.93)	10.6612	30.096	3.54555	0.000737102	0.869152	-2.0504	12:124521481
cg11572225			61.87 (11.66)	72.67 (11.51)	-10.7033	68.2077	-3.29419	0.00160845	0.869152	-2.78757	4:3773815
cg16886403	TSNARE1	NM_145003	64.51 (12.26)	75.39 (15.32)	-10.968	67.7513	-2.8128	0.00650802	0.869152	-4.08817	8:143471632	intracellular protein transport
cg20793532	PPP2R2C	NM_181876	52.40 (13.85)	41.42 (15.02)	10.8566	45.2141	2.80991	0.00656024	0.869152	-4.09551	4:6344361	signal transduction
cg21535942	CRYZ	NM_001130043	10.00 (11.60)	21.00 (12.99)	-10.9853	17.236	-3.733	0.00040352	0.869152	-1.47707	1:75199100	oxidation-reduction process
cg03418835			48.03 (13.71)	59.08 (15.55)	-11.239	52.4813	-3.03914	0.00342933	0.869152	-3.49573	9:44743856
cg09714315			46.02 (14.59)	34.79 (16.26)	11.2663	39.2656	2.67916	0.00936339	0.869152	-4.42115	2:149310951
cg26523099	C1orf194	NM_001122961	46.65 (14.23)	35.41 (8.68)	11.2565	39.8554	3.45347	0.000984702	0.869152	-2.32477	1:109655203
cg08389151	A1BG antisense RNA 1	NR_015380	67.69 (10.75)	56.43 (13.82)	11.2411	61.1943	3.75548	0.000374968	0.869152	-1.40702	19:58862087	biological_process
cg01326018	PRIM2	NM_000947	34.03 (15.97)	22.75 (11.31)	11.2633	28.9053	2.92946	0.00469554	0.869152	-3.7872	6:57350270	DNA replication initiation
cg06999856			42.42 (10.80)	53.71 (16.50)	-11.336	48.7498	-3.10126	0.00286139	0.869152	-3.3271	10:135260170
cg12461677	NCRNA00181	NR_015380	81.74 (13.91)	70.41 (18.75)	11.2667	75.5676	2.74036	0.00793752	0.869152	-4.27026	19:58862089
cg21507807	RASA3	NM_007368	34.66 (15.71)	46.00 (16.19)	-11.4228	43.7324	-2.80356	0.00667607	0.869152	-4.11159	13:114888458	intracellular signal transduction
cg26342985			60.38 (16.62)	49.01 (12.66)	11.3953	50.1404	3.19913	0.00214181	0.869152	-3.05635	2:628881
cg18710908			93.67 (6.33)	82.20 (17.64)	11.4551	86.0934	2.90332	0.0050554	0.869152	-3.85545	8:144787999
cg01003599	VASH2	NM_001136475	57.46 (15.52)	45.93 (14.10)	11.4306	47.0485	3.29405	0.00160913	0.869152	-2.78797	1:213123436	positive regulation of angiogenesis
cg07307142	HSD17B2	NM_002153	45.62 (15.13)	57.25 (15.36)	-11.5123	52.3638	-2.63965	0.0104046	0.869152	-4.51714	16:82071433	oxidation-reduction process
cg22056094	PCDHGA2	NM_032009	74.49 (14.38)	62.85 (15.49)	11.5598	67.7687	2.72306	0.00831895	0.869152	-4.31319	5:140719962	homophilic cell adhesion via plasma membrane adhesion molecules
cg24239642	UST	NM_005715	84.36 (18.66)	96.05 (1.52)	-11.5702	90.9996	-3.16655	0.00236007	0.869152	-3.14718	6:149177556	metabolism of carbohydrates
cg23085143	SVOPL	NM_001139456	42.30 (14.27)	54.05 (14.32)	-11.7762	45.5688	-3.02996	0.00352171	0.869152	-3.52045	7:138349443	transmembrane transport
cg01762091	YBX2	NM_015982	8.93 (11.51)	20.71 (15.16)	-11.9249	17.9458	-3.60819	0.000603827	0.869152	-1.86098	17:7197775	regulation of transcription, DNA-templated
cg10967587	UHMK1	NM_175866	60.89 (15.61)	72.69 (14.43)	-11.8224	69.9694	-3.06316	0.00319829	0.869152	-3.43083	1:162467180	neuron projection development
cg01273330			77.79 (15.18)	65.87 (15.50)	12.0478	71.0356	2.76833	0.00735439	0.869152	-4.20038	2:28605224
cg02331830	PLEC1	NM_201378	47.90 (15.59)	35.85 (15.29)	12.1857	38.7254	3.28561	0.0016509	0.869152	-2.81206	8:145008288	apoptotic process
cg17758673	RGS12	NM_198229	60.11 (13.19)	72.19 (15.37)	-12.077	61.3786	-3.21283	0.00205587	0.869152	-3.01798	4:3365342	transcription, DNA-templated
cg03529900			66.56 (18.89)	78.91 (11.43)	-12.3873	73.0464	-2.69984	0.00885732	0.869152	-4.37047	4:25099040
cg24629356			49.36 (13.48)	36.94 (16.28)	12.3861	42.8958	2.95547	0.00436104	0.869152	-3.7188	1:35122551
cg02376610			48.47 (14.63)	61.01 (17.21)	-12.431	54.8361	-2.86983	0.00555371	0.869152	-3.9422	17:77609624
cg10313151			94.25 (5.75)	81.68 (19.17)	12.7167	86.1272	3.04397	0.00338171	0.869152	-3.48273	2:106882254
cg06789048	RGS12	NM_198229	55.75 (16.55)	68.36 (14.60)	-12.5453	65.5602	-3.05732	0.00325312	0.869152	-3.44665	4:3416881	transcription, DNA-templated
cg18333092	MIR518C	NR_030199	75.28 (11.28)	62.33 (23.54)	13.0024	64.5996	2.67716	0.00941368	0.869152	-4.42603	19:54210518	post-transcriptional regulation of gene expressio
cg20697683	GP5	NM_004488	83.23 (12.03)	69.96 (22.58)	13.3244	72.2629	2.87385	0.00549164	0.869152	-3.93184	3:194121173	cell adhesion
cg13425888	NLRP2	NM_017852	90.18 (9.82)	76.88 (23.12)	13.5719	79.8285	2.85919	0.00572137	0.869152	-3.96962	19:55476669	protein binding
cg08206881			10.59 (9.18)	24.07 (20.96)	-13.4134	18.0809	-2.9518	0.00440692	0.869152	-3.72849	2:12317357
cg00579921	HLA-DRB5	NM_002125	60.87 (14.97)	74.36 (14.75)	-13.4927	68.2527	-3.31194	0.00152387	0.869152	-2.73675	6:32489991	immune response
cg00859178	UHMK1	NM_175866	40.36 (19.19)	53.99 (17.66)	-13.6268	52.1064	-2.82719	0.00625398	0.869152	-4.05156	1:162467208	neuron projection development
cg00849380			79.47 (22.22)	93.39 (6.61)	-13.9822	85.7748	-2.74936	0.00774529	0.869152	-4.24782	12:131271741
cg18668511	PCDHB8	NM_019120	72.23 (18.16)	86.18 (8.92)	-14.1084	77.455	-3.40177	0.00115639	0.869152	-2.47665	5:140557227	homophilic cell adhesion via plasma membrane adhesion molecules
cg18135502	LHPP	NM_022126	95.76 (4.24)	80.90 (19.10)	14.8797	86.4107	2.90544	0.00502525	0.869152	-3.84993	10:126245651	protein dephosphorylation
cg25830305	TNNI2	NM_003282	47.28 (18.49)	32.15 (21.43)	15.0479	37.3874	2.72189	0.0083453	0.869152	-4.31608	11:1859381	regulation of muscle contraction
cg16187528	TSPAN10	NM_031945	84.59 (10.41)	69.46 (23.92)	14.9829	88.6274	3.06473	0.00318377	0.869152	-3.42659	17:79609161	establishment of protein localization to organelle
cg01502301			74.53 (22.77)	90.09 (9.91)	-15.785	83.5549	-3.07851	0.00305841	0.869152	-3.38917	4:139477187
cg16112880	TMEM9	NM_016456	9.23 (16.65)	25.10 (25.56)	-16.1215	20.5276	-2.77342	0.00725272	0.869152	-4.18762	1:201123745	biological_process
cg16761754			33.59 (20.05)	17.42 (16.46)	16.3011	25.6956	3.28308	0.00166359	0.869152	-2.81925	14:105127242
cg27452255			91.75 (8.25)	75.50 (21.09)	16.2191	77.6154	2.82827	0.00623528	0.869152	-4.04881	1:85686316
cg19976628			75.25 (24.18)	91.50 (8.50)	-16.3952	87.1008	-2.91451	0.00489838	0.869152	-3.8263	3:38033516
cg01841312			73.90 (18.42)	57.61 (17.79)	16.201	63.0691	3.33729	0.0014103	0.869152	-2.66384	10:38069945
cg08219700			53.05 (25.10)	36.72 (23.07)	16.2579	41.5926	2.70995	0.00861899	0.869152	-4.34556	8:58056026
cg01369511	FAM136A	NM_032822	49.38 (21.57)	66.28 (23.74)	-16.8341	60.5118	-2.98547	0.00400293	0.869152	-3.63938	2:70528091
cg05046305	PCDHGA2	NM_032009	57.17 (20.37)	39.81 (13.98)	17.2659	48.0249	3.59032	0.000639301	0.869152	-1.91524	5:140720149	homophilic cell adhesion via plasma membrane adhesion molecules
cg24638099	HLA-DRB6	NR_001298	49.38 (27.51)	67.14 (22.57)	-17.711	61.8926	-2.80373	0.00667299	0.869152	-4.11117	6:32526027	immune response
cg03372334	MBNL2	NM_144778	82.92 (17.08)	64.78 (29.53)	18.0992	71.9259	2.71903	0.00841007	0.869152	-4.32314	13:98002933	mRNA processing
cg08188015	HLA-DRB5	NM_002125	53.44 (24.77)	71.74 (19.87)	-18.0435	66.4867	-3.34035	0.00139716	0.869152	-2.65502	6:32489553	immune response
cg21134859			92.47 (7.53)	72.84 (28.85)	19.6791	78.0534	3.24731	0.00185357	0.869152	-2.92082	6:53228363
cg13033971			56.36 (28.23)	77.66 (20.82)	-21.1769	68.5702	-2.91865	0.00484142	0.869152	-3.81549	13:46291973
cg08102564	SLC47A2	NM_001099646	60.54 (27.42)	39.04 (28.10)	21.6889	48.7265	2.78583	0.00700999	0.869152	-4.1564	17:19620263	transmembrane transport
cg24136292	INSC	NM_001031853	35.35 (26.07)	57.70 (23.95)	-22.7211	47.9633	-3.34889	0.00136107	0.869152	-2.63036	11:15180922	nervous system development
cg11888470	HLA-DRB6	NR_001298	39.75 (34.80)	63.81 (28.78)	-24.1274	56.8425	-2.79681	0.00680158	0.869152	-4.12869	6:32526021	immune response
cg10526376			87.17 (12.83)	62.53 (37.52)	24.5546	68.3238	2.72103	0.00836468	0.869152	-4.3182	2:1788254
cg03754882			33.11 (26.64)	57.98 (25.88)	-24.7073	49.806	-3.43962	0.00102815	0.869152	-2.3656	8:124688770
cg10006614	C14orf139	NR_026779	70.83 (28.33)	42.27 (36.98)	28.764	53.3284	3.22082	0.0020072	0.869152	-2.99552	14:95877336
cg06971224			64.16 (30.86)	34.80 (32.67)	29.2306	48.6776	3.33986	0.00139925	0.869152	-2.65643	10:37106999
Illumina ID: Unique CpG locus identifier from the Illumina CG database; UCSC RefGene: Gene accession number (UCSC); Low HRO and High HRO methylation data are expressed as mean (standard deviation) ; Effect size: Mean methylation differences; t: Moderated t-statistic; P.Value: P-value of moderated t-statistic; adjusted P.Value: Adjusted p-value for multiple testing; B: The log odds that the CpG si…
